# Supplementary material for: Research on license plate recognition based on graphically supervised signal-assisted training
Source: PeerJ Comput Sci. 2025 Jul 1;11:e2989. doi: 10.7717/peerj-cs.2989 (PMC12453698; doi:10.7717/peerj-cs.2989)
Supplement: Supplemental Information 2 [file peerj-cs-11-2989-s002.zip]

Archive with 20 entries (15 files):
- License-Plate-Recognition-Based-on-Graphically-Supervised-Signal-Assisted-Training-master/
- License-Plate-Recognition-Based-on-Graphically-Supervised-Signal-Assisted-Training-master/README.md
- License-Plate-Recognition-Based-on-Graphically-Supervised-Signal-Assisted-Training-master/cnn/
- License-Plate-Recognition-Based-on-Graphically-Supervised-Signal-Assisted-Training-master/cnn/model.py
- License-Plate-Recognition-Based-on-Graphically-Supervised-Signal-Assisted-Training-master/cnn/test_cnn.py
- License-Plate-Recognition-Based-on-Graphically-Supervised-Signal-Assisted-Training-master/cnn/train_cnn.py
- License-Plate-Recognition-Based-on-Graphically-Supervised-Signal-Assisted-Training-master/crnn/
- License-Plate-Recognition-Based-on-Graphically-Supervised-Signal-Assisted-Training-master/crnn/test_crnn.py
- License-Plate-Recognition-Based-on-Graphically-Supervised-Signal-Assisted-Training-master/crnn/train_crnn.py
- License-Plate-Recognition-Based-on-Graphically-Supervised-Signal-Assisted-Training-master/data/
- License-Plate-Recognition-Based-on-Graphically-Supervised-Signal-Assisted-Training-master/data/NotoSansCJK-Regular.ttc
- License-Plate-Recognition-Based-on-Graphically-Supervised-Signal-Assisted-Training-master/data/__init__.py
- License-Plate-Recognition-Based-on-Graphically-Supervised-Signal-Assisted-Training-master/data/load_data.py
- License-Plate-Recognition-Based-on-Graphically-Supervised-Signal-Assisted-Training-master/model/
- License-Plate-Recognition-Based-on-Graphically-Supervised-Signal-Assisted-Training-master/model/LPRNet.py
- License-Plate-Recognition-Based-on-Graphically-Supervised-Signal-Assisted-Training-master/model/__init__.py
- License-Plate-Recognition-Based-on-Graphically-Supervised-Signal-Assisted-Training-master/test_LPRNet.py
- License-Plate-Recognition-Based-on-Graphically-Supervised-Signal-Assisted-Training-master/test_LPRNet_with_aux.py
- License-Plate-Recognition-Based-on-Graphically-Supervised-Signal-Assisted-Training-master/train_LPRNet.py
- License-Plate-Recognition-Based-on-Graphically-Supervised-Signal-Assisted-Training-master/train_LPRNet_with_aux.py
