# Supplementary material for: Research on license plate recognition based on graphically supervised signal-assisted training
Source: PeerJ Comput Sci. 2025 Jul 1;11:e2989. doi: 10.7717/peerj-cs.2989 (PMC12453698; doi:10.7717/peerj-cs.2989)
Supplement: Supplemental Information 2 [file peerj-cs-11-2989-s002.zip › License-Plate-Recognition-Based-on-Graphically-Supervised-Signal-Assisted-Training-master/README.md]

# License-Plate-Recognition-Based-on-Graphically-Supervised-Signal-Assisted-Training
This is the origin Pytorch implementation of License Plate Recognition Based on Graphically Supervised Signal-Assisted Training. The model improves recognition accuracy in complex scenes by introducing additional image supervision signals.
### Data
Using the processed CCPD dataset, the dataset can be downloaded here.
[BaiduPan](https://pan.baidu.com/s/1At8p0Y7Fd4mCqMiSViDsTg?pwd=ydnr)
