# Supplementary material for: Research on license plate recognition based on graphically supervised signal-assisted training
Source: PeerJ Comput Sci. 2025 Jul 1;11:e2989. doi: 10.7717/peerj-cs.2989 (PMC12453698; doi:10.7717/peerj-cs.2989)
Supplement: Supplemental Information 2 [file peerj-cs-11-2989-s002.zip › License-Plate-Recognition-Based-on-Graphically-Supervised-Signal-Assisted-Training-master/cnn/model.py]

import torch
from torch import nn
from torch.nn import functional as F


class AlexNet(nn.Module):
    def __init__(self, num_classes=66):
        super(AlexNet, self).__init__()
        self.features = nn.Sequential(
            nn.Conv2d(3, 96, kernel_size=11),
            nn.ReLU(inplace=True),
            nn.MaxPool2d(kernel_size=3, stride=2),
            nn.Conv2d(96, 256, kernel_size=5, padding=2),
            nn.ReLU(inplace=True),
            nn.MaxPool2d(kernel_size=3, stride=2),
            nn.Conv2d(256, 384, kernel_size=3, stride=1, padding=1),
            nn.ReLU(inplace=True),
            nn.Conv2d(384, 384, kernel_size=3, stride=1, padding=1),
            nn.ReLU(inplace=True),
            nn.Conv2d(384, 256, kernel_size=3, stride=1, padding=1),
            nn.ReLU(inplace=True),
            # nn.MaxPool2d(kernel_size=3, stride=2),
        )

        self.avgpool = nn.AdaptiveAvgPool1d(18)
        self.classifier = nn.Linear(256, num_classes)

    def forward(self, x):
        x = self.features(x)
        x = torch.mean(x, 2)
        x = self.avgpool(x).permute(0, 2, 1)
        x = self.classifier(x).permute(0, 2, 1)
        # x = torch.flatten(x, start_dim=1)
        # x = self.classifier(x)

        return x


class RestNetBasicBlock(nn.Module):
    def __init__(self, in_channels, out_channels, stride):
        super(RestNetBasicBlock, self).__init__()
        self.conv1 = nn.Conv2d(in_channels, out_channels, kernel_size=3, stride=stride, padding=1)
        self.bn1 = nn.BatchNorm2d(out_channels)
        self.conv2 = nn.Conv2d(out_channels, out_channels, kernel_size=3, stride=stride, padding=1)
        self.bn2 = nn.BatchNorm2d(out_channels)

    def forward(self, x):
        output = self.conv1(x)
        output = F.relu(self.bn1(output))
        output = self.conv2(output)
        output = self.bn2(output)
        return F.relu(x + output)


class RestNetDownBlock(nn.Module):
    def __init__(self, in_channels, out_channels, stride):
        super(RestNetDownBlock, self).__init__()
        self.conv1 = nn.Conv2d(in_channels, out_channels, kernel_size=3, stride=stride[0], padding=1)
        self.bn1 = nn.BatchNorm2d(out_channels)
        self.conv2 = nn.Conv2d(out_channels, out_channels, kernel_size=3, stride=stride[1], padding=1)
        self.bn2 = nn.BatchNorm2d(out_channels)
        self.extra = nn.Sequential(
            nn.Conv2d(in_channels, out_channels, kernel_size=1, stride=stride[0], padding=0),
            nn.BatchNorm2d(out_channels)
        )

    def forward(self, x):
        extra_x = self.extra(x)
        output = self.conv1(x)
        out = F.relu(self.bn1(output))

        out = self.conv2(out)
        out = self.bn2(out)
        return F.relu(extra_x + out)


class RestNet18(nn.Module):
    def __init__(self, num_classes):
        super(RestNet18, self).__init__()
        self.conv1 = nn.Conv2d(3, 64, kernel_size=7, stride=2, padding=3)
        self.bn1 = nn.BatchNorm2d(64)
        self.maxpool = nn.MaxPool2d(kernel_size=3, stride=2, padding=1)

        self.layer1 = nn.Sequential(RestNetBasicBlock(64, 64, 1),
                                    RestNetBasicBlock(64, 64, 1))

        self.layer2 = nn.Sequential(RestNetDownBlock(64, 128, [2, 1]),
                                    RestNetBasicBlock(128, 128, 1))

        self.layer3 = nn.Sequential(RestNetDownBlock(128, 256, [2, 1]),
                                    RestNetBasicBlock(256, 256, 1))

        self.layer4 = nn.Sequential(RestNetDownBlock(256, 512, [1, 1]),
                                    RestNetBasicBlock(512, 512, 1))

        self.avgpool = nn.AdaptiveAvgPool1d(output_size=18)

        self.fc = nn.Linear(512, num_classes)

    def forward(self, x):
        out = self.conv1(x)
        out = self.layer1(out)
        out = self.layer2(out)
        out = self.layer3(out)
        out = self.layer4(out)
        out = out.view(out.shape[0], 512, -1)
        out = self.avgpool(out).permute(0, 2, 1)
        out = self.fc(out).permute(0, 2, 1)
        # out = out.reshape(x.shape[0], -1)
        # out = self.fc(out)
        return out


def build_alex(phase=False, class_num=66):
    Net = AlexNet(num_classes=class_num)

    if phase:
        return Net.train()
    else:
        return Net.eval()


def build_resnet18(phase=False, class_num=66):
    Net = RestNet18(num_classes=class_num)

    if phase:
        return Net.train()
    else:
        return Net.eval()


if __name__ == '__main__':
    x = torch.randn((1, 3, 24, 94))
    # model = RestNet18(66)  # 76.39
    model = AlexNet(66)  # 90.03
