# Supplementary material for: Research on license plate recognition based on graphically supervised signal-assisted training
Source: PeerJ Comput Sci. 2025 Jul 1;11:e2989. doi: 10.7717/peerj-cs.2989 (PMC12453698; doi:10.7717/peerj-cs.2989)
Supplement: Supplemental Information 2 [file peerj-cs-11-2989-s002.zip › License-Plate-Recognition-Based-on-Graphically-Supervised-Signal-Assisted-Training-master/crnn/test_crnn.py]

# -*- coding: utf-8 -*-
# /usr/bin/env/python3

import argparse
import os
import time

import cv2
import numpy as np
import torch
from PIL import Image, ImageDraw, ImageFont
# import torch.backends.cudnn as cudnn
from torch.autograd import Variable
from torch.utils.data import *
from tqdm import tqdm

from data.load_data import CHARS, LPRDataLoader
from model.LPRNet import build_crnn


def get_parser():
    parser = argparse.ArgumentParser(description='parameters to train net')
    parser.add_argument('--img_size', default=[94, 24], help='the image size')
    parser.add_argument('--test_img_dirs', default="path to test.txt", help='the test images path')
    parser.add_argument('--type', default="rect", choices=['point', 'rect'], help='type')
    parser.add_argument('--dropout_rate', default=0., help='dropout rate.')
    parser.add_argument('--lpr_max_len', default=8, help='license plate number max length.')
    parser.add_argument('--test_batch_size', default=256, help='testing batch size.')
    parser.add_argument('--phase_train', default=False, type=bool, help='train or test phase flag.')
    parser.add_argument('--num_workers', default=2, type=int, help='Number of workers used in dataloading')
    parser.add_argument('--cuda', default=True, type=bool, help='Use cuda to train model')
    parser.add_argument('--show', default=False, type=bool, help='show test image and its predict result or not.')
    parser.add_argument('--pretrained_model', default='./weights/Final_LPRNet_model.pth', help='pretrained base model')

    args = parser.parse_args()

    return args

def collate_fn(batch):
    imgs = []
    labels = []
    lengths = []
    for _, sample in enumerate(batch):
        img, label, length = sample
        imgs.append(torch.from_numpy(img))
        labels.extend(label)
        lengths.append(length)
    labels = np.asarray(labels).flatten().astype(np.float32)

    return (torch.stack(imgs, 0), torch.from_numpy(labels), lengths)

def test():
    args = get_parser()

    lprnet = build_crnn(phase=args.phase_train, )
    device = torch.device("cuda:0" if args.cuda else "cpu")
    lprnet.to(device)
    print("Successful to build network!")

    # load pretrained model
    if args.pretrained_model:
        lprnet.load_state_dict(torch.load(args.pretrained_model))
        print("load pretrained model successful!")
    else:
        print("[Error] Can't found pretrained mode, please check!")
        return False

    test_img_dirs = os.path.expanduser(args.test_img_dirs)
    # LPRDataLoader(args.train_img_dirs, args.img_size, args.lpr_max_len)
    test_dataset = LPRDataLoader(args.test_img_dirs, args.img_size, args.lpr_max_len, type=args.type)
    try:
        Greedy_Decode_Eval(lprnet, test_dataset, args)
    finally:
        cv2.destroyAllWindows()

def Greedy_Decode_Eval(Net, datasets, args):
    # TestNet = Net.eval()
    epoch_size = len(datasets) // args.test_batch_size
    batch_iterator = iter(DataLoader(datasets, args.test_batch_size, shuffle=True, num_workers=args.num_workers, collate_fn=collate_fn))

    Tp = 0
    Tn_1 = 0
    Tn_2 = 0
    t1 = time.time()
    for epoch in tqdm(range(epoch_size)):
        # load train data
        images, labels, lengths = next(batch_iterator)
        start = 0
        targets = []
        for length in lengths:
            label = labels[start:start+length]
            targets.append(label)
            start += length
        targets = np.array([el.numpy() for el in targets])
        imgs = images.numpy().copy()

        if args.cuda:
            images = Variable(images.cuda())
        else:
            images = Variable(images)

        # forward
        prebs = Net(images)
        # greedy decode
        prebs = prebs.cpu().detach().numpy()
        preb_labels = list()
        for i in range(prebs.shape[0]):
            preb = prebs[i, :, :]
            preb_label = list()
            for j in range(preb.shape[1]):
                preb_label.append(np.argmax(preb[:, j], axis=0))
            no_repeat_blank_label = list()
            pre_c = preb_label[0]
            if pre_c != len(CHARS) - 1:
                no_repeat_blank_label.append(pre_c)
            for c in preb_label: # dropout repeate label and blank label
                if (pre_c == c) or (c == len(CHARS) - 1):
                    if c == len(CHARS) - 1:
                        pre_c = c
                    continue
                no_repeat_blank_label.append(c)
                pre_c = c
            preb_labels.append(no_repeat_blank_label)

        target_batches.extend(targets.tolist())
        pred_batches.extend(preb_labels)


        for i, label in enumerate(preb_labels):
            # show image and its predict label
            if args.show:
                show(imgs[i], label, targets[i])
            if len(label) != len(targets[i]):
                Tn_1 += 1
                continue
            if (np.asarray(targets[i]) == np.asarray(label)).all():
                Tp += 1
            else:
                Tn_2 += 1

        # if epoch > 10:
        #     break
    Acc = Tp * 1.0 / (Tp + Tn_1 + Tn_2)
    print("[Info] Test Accuracy: {} [{}:{}:{}:{}]".format(Acc, Tp, Tn_1, Tn_2, (Tp+Tn_1+Tn_2)))
    t2 = time.time()
    print("[Info] Test Speed: {}s 1/{}]".format((t2 - t1) / len(datasets), len(datasets)))

def show(img, label, target):
    img = np.transpose(img, (1, 2, 0))
    img *= 128.
    img += 127.5
    img = img.astype(np.uint8)

    lb = ""
    for i in label:
        lb += CHARS[i]
    tg = ""
    for j in target.tolist():
        tg += CHARS[int(j)]

    flag = "F"
    if lb == tg:
        flag = "T"
    # img = cv2.putText(img, lb, (0,16), cv2.FONT_HERSHEY_COMPLEX_SMALL, 0.6, (0, 0, 255), 1)
    img = cv2ImgAddText(img, lb, (0, 0))
    cv2.imshow("test", img)
    print("target: ", tg, " ### {} ### ".format(flag), "predict: ", lb)
    cv2.waitKey()
    cv2.destroyAllWindows()

def cv2ImgAddText(img, text, pos, textColor=(255, 0, 0), textSize=12):
    if (isinstance(img, np.ndarray)):  # detect opencv format or not
        img = Image.fromarray(cv2.cvtColor(img, cv2.COLOR_BGR2RGB))
    draw = ImageDraw.Draw(img)
    fontText = ImageFont.truetype("data/NotoSansCJK-Regular.ttc", textSize, encoding="utf-8")
    draw.text(pos, text, textColor, font=fontText)

    return cv2.cvtColor(np.asarray(img), cv2.COLOR_RGB2BGR)


if __name__ == "__main__":

    target_batches = []
    pred_batches = []

    test()

    y_true = []
    y_pred = []

    for target, pred in zip(target_batches, pred_batches):
        for i in range(len(target)):
            y_true.append(float(target[i]))

            if i >= len(pred):
                y_pred.append(len(CHARS) - 1.)
            else:
                y_pred.append(float(pred[i]))

    from sklearn.metrics import classification_report, confusion_matrix, ConfusionMatrixDisplay
    import matplotlib.pyplot as plt

    print(classification_report(y_true, y_pred, labels=range(len(CHARS)), target_names=CHARS))

    matrixes = confusion_matrix(y_true, y_pred, labels=range(len(CHARS)))

    disp = ConfusionMatrixDisplay(confusion_matrix=matrixes, display_labels=CHARS)
    disp.plot(
        include_values=False,
        # values_format="d"
    )
    # plt.xticks(rotation=45)
    plt.tight_layout()
    plt.show()
