# Supplementary material for: Research on license plate recognition based on graphically supervised signal-assisted training
Source: PeerJ Comput Sci. 2025 Jul 1;11:e2989. doi: 10.7717/peerj-cs.2989 (PMC12453698; doi:10.7717/peerj-cs.2989)
Supplement: Supplemental Information 2 [file peerj-cs-11-2989-s002.zip › License-Plate-Recognition-Based-on-Graphically-Supervised-Signal-Assisted-Training-master/model/LPRNet.py]

import torch
import torch.nn as nn
from thop import profile
from torch.nn import functional as F

"""LPRNet"""


class MaxPool3d_modify(torch.nn.Module):
    def __init__(self, kernel_size=(2, 2, 2), stride=(2, 2, 2), padding=(0, 0, 0)):
        super(MaxPool3d_modify, self).__init__()
        self.kernel_size = kernel_size
        self.stride = stride
        self.padding = padding
        self.max_pool_2d = torch.nn.MaxPool2d(kernel_size[1:], self.stride[1:], padding[1:])
        self.max_pool_1d = torch.nn.MaxPool1d(kernel_size=kernel_size[0], stride=self.stride[0],
                                              padding=self.padding[0])  # stride is kernal_size

    def forward(self, x):
        x1 = self.max_pool_2d(x)
        x = x1.squeeze(0).permute(1, 2, 0)
        x = self.max_pool_1d(x)

        x = x.permute(2, 0, 1).unsqueeze(0)

        return x

class small_basic_block(nn.Module):
    def __init__(self, ch_in, ch_out):
        super(small_basic_block, self).__init__()
        self.block = nn.Sequential(
            nn.Conv2d(ch_in, ch_out // 4, kernel_size=1),
            nn.ReLU(),
            nn.Conv2d(ch_out // 4, ch_out // 4, kernel_size=(3, 1), padding=(1, 0)),
            nn.ReLU(),
            nn.Conv2d(ch_out // 4, ch_out // 4, kernel_size=(1, 3), padding=(0, 1)),
            nn.ReLU(),
            nn.Conv2d(ch_out // 4, ch_out, kernel_size=1),
        )

    def forward(self, x):
        return self.block(x)


class LPRNet(nn.Module):
    def __init__(self, lpr_max_len, phase, class_num, dropout_rate):
        super(LPRNet, self).__init__()
        self.phase = phase
        self.lpr_max_len = lpr_max_len
        self.class_num = class_num
        self.backbone = nn.Sequential(
            nn.Conv2d(in_channels=3, out_channels=64, kernel_size=3, stride=1),  # 0
            nn.BatchNorm2d(num_features=64),
            nn.ReLU(),  # 2
            nn.MaxPool3d(kernel_size=(1, 3, 3), stride=(1, 1, 1)),
            small_basic_block(ch_in=64, ch_out=128),  # *** 4 ***
            nn.BatchNorm2d(num_features=128),
            nn.ReLU(),  # 6
            nn.MaxPool3d(kernel_size=(1, 3, 3), stride=(2, 1, 2)),
            small_basic_block(ch_in=64, ch_out=256),  # 8
            nn.BatchNorm2d(num_features=256),
            nn.ReLU(),  # 10
            small_basic_block(ch_in=256, ch_out=256),  # *** 11 ***
            nn.BatchNorm2d(num_features=256),  # 12
            nn.ReLU(),
            nn.MaxPool3d(kernel_size=(1, 3, 3), stride=(4, 1, 2)),  # 14
            nn.Dropout(dropout_rate),
            nn.Conv2d(in_channels=64, out_channels=256, kernel_size=(1, 4), stride=1),  # 16
            nn.BatchNorm2d(num_features=256),
            nn.ReLU(),  # 18
            nn.Dropout(dropout_rate),
            nn.Conv2d(in_channels=256, out_channels=class_num, kernel_size=(13, 1), stride=1),  # 20
            nn.BatchNorm2d(num_features=class_num),
            nn.ReLU(),  # *** 22 ***
        )
        self.container = nn.Sequential(
            nn.Conv2d(in_channels=448 + self.class_num, out_channels=self.class_num, kernel_size=(1, 1), stride=(1, 1)),
            # nn.BatchNorm2d(num_features=self.class_num),
            # nn.ReLU(),
            # nn.Conv2d(in_channels=self.class_num, out_channels=self.lpr_max_len+1, kernel_size=3, stride=2),
            # nn.ReLU(),
        )

    def forward(self, x):
        keep_features = list()
        for i, layer in enumerate(self.backbone.children()):
            x = layer(x)
            if i in [2, 6, 13, 22]:  # [2, 4, 8, 11, 22]
                keep_features.append(x)

        global_context = list()
        for i, f in enumerate(keep_features):
            if i in [0, 1]:
                f = F.avg_pool2d(f, kernel_size=5, stride=5)
                # f = nn.AvgPool2d(kernel_size=5, stride=5)(f)
            if i in [2]:
                f = F.avg_pool2d(f, kernel_size=(4, 10), stride=(4, 2))
                # f = nn.AvgPool2d(kernel_size=(4, 10), stride=(4, 2))(f)
            f_pow = torch.pow(f, 2)
            f_mean = torch.mean(f_pow)
            f = torch.div(f, f_mean)
            global_context.append(f)

        x = torch.cat(global_context, 1)
        x = self.container(x)
        logits = torch.mean(x, dim=2)

        return logits


class LPRNetWithAux(nn.Module):
    def __init__(self, lpr_max_len=16, phase=True, class_num=69, dropout_rate=0.5):
        super(LPRNetWithAux, self).__init__()
        self.phase = phase
        self.lpr_max_len = lpr_max_len
        self.class_num = class_num
        self.backbone = nn.Sequential(
            nn.Conv2d(in_channels=3, out_channels=64, kernel_size=3, stride=1),  # 0
            nn.BatchNorm2d(num_features=64),
            nn.ReLU(),  # 2
            nn.MaxPool3d(kernel_size=(1, 3, 3), stride=(1, 1, 1)),
            small_basic_block(ch_in=64, ch_out=128),  # *** 4 ***
            nn.BatchNorm2d(num_features=128),
            nn.ReLU(),  # 6
            nn.MaxPool3d(kernel_size=(1, 3, 3), stride=(2, 1, 2)),
            small_basic_block(ch_in=64, ch_out=256),  # 8
            nn.BatchNorm2d(num_features=256),
            nn.ReLU(),  # 10
            small_basic_block(ch_in=256, ch_out=256),  # *** 11 ***
            nn.BatchNorm2d(num_features=256),  # 12
            nn.ReLU(),
            nn.MaxPool3d(kernel_size=(1, 3, 3), stride=(4, 1, 2)),  # 14
            nn.Dropout(dropout_rate),
            nn.Conv2d(in_channels=64, out_channels=256, kernel_size=(1, 4), stride=1),  # 16
            nn.BatchNorm2d(num_features=256),
            nn.ReLU(),  # 18
            nn.Dropout(dropout_rate),
            nn.Conv2d(in_channels=256, out_channels=class_num, kernel_size=(13, 1), stride=1),  # 20
            nn.BatchNorm2d(num_features=class_num),
            nn.ReLU(),  # *** 22 ***
        )
        self.aux_head = nn.Sequential(
            nn.ConvTranspose2d(448 + self.class_num, 256, (2, 8), padding=(1, 1), stride=(2, 1)),
            nn.ReLU(),
            nn.ConvTranspose2d(256, 128, (3, 3), padding=(1, 1), stride=(2, 2), output_padding=(1, 1)),
            nn.ReLU(),
            nn.ConvTranspose2d(128, 64, (4, 6), padding=(1, 1), stride=(2, 2)),
            nn.ReLU(),
            nn.Conv2d(64, 1, 1)
        )

        self.container = nn.Sequential(
            nn.Conv2d(in_channels=448 + self.class_num, out_channels=self.class_num, kernel_size=(1, 1), stride=(1, 1)),
            # nn.ReLU(),
            # nn.Conv2d(in_channels=self.class_num, out_channels=self.lpr_max_len+1, kernel_size=3, stride=2),
            # nn.ReLU(),
        )
        # self.fc = nn.Linear(18, self.lpr_max_len + 1)

    def forward(self, x):
        keep_features = list()
        for i, layer in enumerate(self.backbone.children()):
            x = layer(x)
            if i in [2, 6, 13, 22]:  # [2, 4, 8, 11, 22]
                keep_features.append(x)
                # print(x.shape)

        global_context = list()
        for i, f in enumerate(keep_features):
            if i in [0, 1]:
                f = F.avg_pool2d(f, kernel_size=5, stride=5)
                # f = nn.AvgPool2d(kernel_size=5, stride=5)(f)
            if i in [2]:
                f = F.avg_pool2d(f, kernel_size=(4, 10), stride=(4, 2))
                # f = nn.AvgPool2d(kernel_size=(4, 10), stride=(4, 2))(f)
            f_pow = torch.pow(f, 2)
            f_mean = torch.mean(f_pow)
            f = torch.div(f, f_mean)
            global_context.append(f)

        x = torch.cat(global_context, 1)

        if self.training:
            aux_image = self.aux_head(x)

        x = self.container(x)
        logits = torch.mean(x, dim=2)
        # logits = self.fc(logits)

        if self.training:
            return logits, aux_image
        else:
            return logits


def build_lprnet(lpr_max_len=8, phase=False, class_num=66, dropout_rate=0.5):
    model = LPRNet(lpr_max_len, phase, class_num, dropout_rate)

    if phase:
        return model.train()
    else:
        return model.eval()

def build_lprnet_with_aux(lpr_max_len=8, phase=False, class_num=66, dropout_rate=0.5):
    model = LPRNetWithAux(lpr_max_len, phase, class_num, dropout_rate)

    if phase:
        return model.train()
    else:
        return model.eval()

"""CRNN"""
class BidirectionalLSTM(nn.Module):

    def __init__(self, nIn, nHidden, nOut):
        super(BidirectionalLSTM, self).__init__()

        self.rnn = nn.LSTM(nIn, nHidden, bidirectional=True)
        self.embedding = nn.Linear(nHidden * 2, nOut)

    def forward(self, input):
        recurrent, _ = self.rnn(input)
        T, b, h = recurrent.size()
        t_rec = recurrent.view(T * b, h)

        output = self.embedding(t_rec)  # [T * b, nOut]
        output = output.view(T, b, -1)

        return output


class CRNN(nn.Module):

    def __init__(self, nc=3, nclass=69, nh=256, leakyRelu=False):
        super(CRNN, self).__init__()

        ks = [3, 3, 3, 3, 3, 3, 2]
        ps = [1, 1, 1, 1, 1, 1, 0]
        ss = [1, 1, 1, 1, 1, 1, 1]
        nm = [64, 128, 256, 256, 512, 512, 512]

        cnn = nn.Sequential()

        def convRelu(i, batchNormalization=False):
            nIn = nc if i == 0 else nm[i - 1]
            nOut = nm[i]
            cnn.add_module('conv{0}'.format(i),
                           nn.Conv2d(nIn, nOut, ks[i], ss[i], ps[i]))
            if batchNormalization:
                cnn.add_module('batchnorm{0}'.format(i), nn.BatchNorm2d(nOut))
            if leakyRelu:
                cnn.add_module('relu{0}'.format(i),
                               nn.LeakyReLU(0.2, inplace=True))
            else:
                cnn.add_module('relu{0}'.format(i), nn.ReLU(True))

        convRelu(0)
        cnn.add_module('pooling{0}'.format(0), nn.MaxPool2d(2, 2))  # 64x16x64
        convRelu(1)
        cnn.add_module('pooling{0}'.format(1), nn.MaxPool2d(2, 2))  # 128x8x32
        convRelu(2, True)
        convRelu(3)
        cnn.add_module('pooling{0}'.format(2),
                       nn.MaxPool2d((2, 2), (2, 1), (0, 1)))  # 256x4x16
        convRelu(4, True)
        convRelu(5)
        cnn.add_module('pooling{0}'.format(3),
                       nn.AdaptiveAvgPool2d((1, 18)))  # 512x2x16
        # convRelu(6, True)  # 512x1x16

        self.cnn = cnn
        self.rnn = nn.Sequential(
            BidirectionalLSTM(512, nh, nh),
            BidirectionalLSTM(nh, nh, nclass))

    def forward(self, input):
        # conv features
        conv = self.cnn(input)
        b, c, h, w = conv.size()
        assert h == 1, "the height of conv must be 1"
        conv = conv.squeeze(2)
        conv = conv.permute(2, 0, 1)  # [w, b, c]

        # rnn features
        output = self.rnn(conv)

        return output.permute(1, 2, 0)

def build_crnn(phase=False):
    model = CRNN()
    if phase:
        return model.train()
    else:
        return model.eval()


if __name__ == '__main__':
    x = torch.randn((1, 3, 24, 94))
    lpr = build_crnn()

    flops, params = profile(lpr, (x,))
    GFLOPs = flops / 1E9 * 2
    print(GFLOPs, params)

    # summary(lpr, x.shape[1:], device='cpu')
